# Supplementary material for: Causal association of type 2 diabetes with central retinal artery occlusion: a Mendelian randomization study
Source: Front Endocrinol (Lausanne). 2024 Aug 8;15:1379549. doi: 10.3389/fendo.2024.1379549 (PMC11338930; doi:10.3389/fendo.2024.1379549)
Supplement: Supplementary file 3 [file DataSheet_3.xlsx]

## Sheet: Sheet1
			potential pleiotropic effects (from the dataset of ebi-a-GCST007515)
No.	SNP	Chr	not research	obesity	Overweight	HDL	LDL	Triglycerides	Hypertension	heart disease	Coronary artery disease	Chronic ischaemic heart disease	angina	thrombosis	type 1 diabetes
1	rs2296172	1				√	√	√
2	rs35720761	2	√
3	rs13389219	2				√	√	√
4	rs2943641	2				√		√	√		√
5	rs1260326	2					√	√
6	rs7633675	3									√
7	rs459193	5				√			√		√
8	rs2307111	5		√	√		√
9	rs9388489	6									√				√
10	rs2395163	6													√
11	rs7756992	6							√
12	rs1077394	6							√		√
13	rs2206277	6		√
14	rs972283	7				√		√	√
15	rs13266634	8													√
16	rs328	8				√		√			√
17	rs10758593	9													√
18	rs505922	9					√		√	√	√			√
19	rs7903146	10		√							√
20	rs5219	11							√
21	rs10146997	14		√
22	rs7202877	16									√				√
23	rs2925979	16				√		√	√
24	rs1558902	16		√		√		√	√
25	rs12602912	17						√
26	rs17782313	18		√	√	√					√
27	rs731839	19				√		√
28	rs58542926	19					√	√			√
29	rs769449	19				√	√	√		√	√	√	√
