# Supplementary material for: Causal association of type 2 diabetes with central retinal artery occlusion: a Mendelian randomization study
Source: Front Endocrinol (Lausanne). 2024 Aug 8;15:1379549. doi: 10.3389/fendo.2024.1379549 (PMC11338930; doi:10.3389/fendo.2024.1379549)
Supplement: Supplementary file 4 [file DataSheet_4.xlsx]

## Sheet: Sheet1
			potential pleiotropic effects (from the dataset of finn-b-T2D)
No.	SNP	Chr	not research	obesity	Overweight	HDL	LDL	Triglycerides	Hypertension	heart attack	Coronary artery disease	Chronic ischaemic heart disease	Coronary artery disease	angina	type 1 diabetes
1	rs2943656	2				√	√	√	√		√		√
2	rs10184004	2				√	√	√	√
3	rs10938397	4		√	√
4	rs7451008	6							√
5	rs7018475	9									√		√
6	rs114322470	10	√
7	rs5215	11							√
8	rs10770143	11													√
9	rs10830963	11		√
10	rs74862545	12	√
11	rs1397566	12	√
12	rs28553330	15	√
13	rs9940128	16		√	√	√		√	√		√		√
14	rs12967878	18							√		√		√
15	rs429358	19				√	√			√	√	√	√	√
16	rs6073386	20	√
